# Supplementary material for: ﻿Camelliayangii (Theaceae), a new species of tea plants (Camellia section Thea)
Source: PhytoKeys. 2025 Jun 13;257:247–56. doi: 10.3897/phytokeys.257.152000 (PMC12239013; doi:10.3897/phytokeys.257.152000)
Supplement: XML Treatment for Camellia yangii [file phytokeys.257.152000-treatment1.xml]

<!DOCTYPE tp:taxon-treatment
  PUBLIC "-//TaxonX//DTD Taxonomic Treatment Publishing DTD v0 20100105//EN" "tax-treatment-NSO.dtd">
<tp:taxon-treatment xmlns:tp="http://www.plazi.org/taxpub"><tp:treatment-meta><kwd-group><label>Taxon classification</label><kwd>
                <named-content content-type="kingdom">Plantae</named-content>
              </kwd><kwd>
                <named-content content-type="order">Ericales</named-content>
              </kwd><kwd>
                <named-content content-type="family">Theaceae</named-content>
              </kwd></kwd-group><mixed-citation publication-type="journal"><person-group><name><surname>Zhao</surname><given-names>Dongwei</given-names></name></person-group><article-title>﻿<italic><tp:taxon-name><tp:taxon-name-part taxon-name-part-type="genus" reg="Camellia">Camellia</tp:taxon-name-part><tp:taxon-name-part taxon-name-part-type="species" reg="yangii">yangii</tp:taxon-name-part></tp:taxon-name></italic> (<tp:taxon-name><tp:taxon-name-part taxon-name-part-type="family">Theaceae</tp:taxon-name-part></tp:taxon-name>), a new species of tea plants (<italic><tp:taxon-name><tp:taxon-name-part taxon-name-part-type="genus" reg="Camellia">Camellia</tp:taxon-name-part></tp:taxon-name></italic> section <italic><tp:taxon-name><tp:taxon-name-part taxon-name-part-type="genus" reg="Camellia"/><tp:taxon-name-part taxon-name-part-type="section" reg="Thea">Thea</tp:taxon-name-part></tp:taxon-name></italic>)</article-title><source>PhytoKeys</source><day>13</day><month>06</month><year>2025</year><volume>257</volume><fpage>247</fpage><lpage>256</lpage><pub-id pub-id-type="doi">10.3897/phytokeys.257.152000</pub-id></mixed-citation></tp:treatment-meta><tp:nomenclature><label>﻿</label><tp:taxon-name>
              <object-id xmlns:xlink="http://www.w3.org/1999/xlink" content-type="arpha" xlink:type="simple">3C9435AB-4CB2-5BB5-B1C2-07E221589DB8</object-id>
              <tp:taxon-name-part taxon-name-part-type="genus" reg="Camellia">Camellia</tp:taxon-name-part>
              <tp:taxon-name-part taxon-name-part-type="species" reg="yangii">yangii</tp:taxon-name-part>
              <object-id xmlns:xlink="http://www.w3.org/1999/xlink" content-type="ipni" xlink:type="simple">urn:lsid:ipni.org:names:77363261-1</object-id>
            </tp:taxon-name><tp:taxon-authority>D.Wei Zhao</tp:taxon-authority><tp:taxon-status xmlns:xlink="http://www.w3.org/1999/xlink" xlink:type="simple">sp. nov.</tp:taxon-status></tp:nomenclature><tp:treatment-sec sec-type="type material" id="SECID0EMJAG"><title>Type material.</title><p><bold><italic>Holotype</italic></bold>: China • Yunnan: Malipo, in evergreen montane forest, 858 m, 25 December 2023, <italic>Yang S.X. &amp; Yin L. 7357</italic> (holotype: KUN 1628256!; isotypes: CSFI!, KUN 1628257!, KUN 1628258!)</p></tp:treatment-sec><tp:treatment-sec sec-type="diagnosis" id="SECID0EZJAG"><title>Diagnosis.</title><p>Similar to <italic><tp:taxon-name><tp:taxon-name-part taxon-name-part-type="genus" reg="Camellia">C.</tp:taxon-name-part><tp:taxon-name-part taxon-name-part-type="species" reg="fangchengensis">fangchengensis</tp:taxon-name-part></tp:taxon-name></italic> and <italic><tp:taxon-name><tp:taxon-name-part taxon-name-part-type="genus" reg="Camellia">C.</tp:taxon-name-part><tp:taxon-name-part taxon-name-part-type="species" reg="ptilophylla">ptilophylla</tp:taxon-name-part></tp:taxon-name></italic> by the densely pubescent new branchlets, abaxial surface of leaves and pedicel, but differs from them in bearing a larger flower (4–5.5 cm in diam. vs. 2–3.5 cm in diam.), less (3 vs. 5) but larger (8–9 × 10–13 mm vs. 2.5–7 × 3.5–7 mm) sepals, and sericeous (vs. glabrous) adaxial surface of the sepals (Table <xref ref-type="table" rid="T1">1</xref>).</p></tp:treatment-sec><tp:treatment-sec sec-type="description" id="SECID0EZKAG"><title>Description.</title><p>Evergreen shrubs or trees, 5–8 m tall. <bold><italic>Bark</italic></bold> grayish yellow. <bold><italic>New branchlets</italic></bold> densely pubescent, <bold><italic>terminal buds</italic></bold> red or purplish red, densely pubescent. <bold><italic>Petioles</italic></bold> 3–5 mm long, densely pubescent; <bold><italic>leaf blades</italic></bold> elliptic, oblong, or obovate, 9–21 × 3.5–8.5 cm, coriaceous, abaxially yellowish green, densely pubescent, adaxially dark green, glabrous or puberulous along midrib at base, midrib and secondary veins abaxially elevated and adaxially impressed, secondary veins 10–13 pairs, base cuneate, margin serrulate, apex acuminate. <bold><italic>Flowers</italic></bold> axillary, solitary or paired, 4–5.5 cm in diam. <bold><italic>Pedicel</italic></bold> 5–15 mm long, densely pubescent. <bold><italic>Bracteoles</italic></bold> 2, caducous, ovate, 2–3 × 2–2.5 mm, abaxially pubescent, adaxially glabrous. <bold><italic>Sepals</italic></bold> 3, persistent, suborbicular, 8–9 × 10–13 mm, abaxially pubescent, adaxially sericeous, margin ciliolate. <bold><italic>Petals</italic></bold> 7–8 in 1–2 whorls, white, or the outmost petal green at apex, elliptic to obovate, 15–35 × 15–25 mm, outer petals pubescent or puberulous on both surfaces, inner petals puberulous at base or glabrous on both surfaces, apex obtuse to rounded, inner 4–5 petals basally adnate to filament whorl for 2–4 mm. <bold><italic>Stamens</italic></bold> numerous, 20–25 mm long; <bold><italic>filaments</italic></bold> white or slightly pink, glabrous, outer filaments basally connate for 3–5 mm. <bold><italic>Ovary</italic></bold> globose to ovoid, densely pubescent. <bold><italic>Styles</italic></bold> 1, 18–22 mm long, gradually becoming glabrous upwards, apically 3-lobed for 5–8 mm. <bold><italic>Capsule</italic></bold> tri-coccal, ca. 3.5 cm in diam., ca. 2 cm in height, 3-loculed with 1 seed per locule; pericarp 1–2 mm thick. <bold><italic>Seeds</italic></bold> fuscous, globose, ca. 1.5 cm in diam., glabrous, Figs <xref ref-type="fig" rid="F1">1</xref>, <xref ref-type="fig" rid="F2">2</xref>.</p></tp:treatment-sec><tp:treatment-sec sec-type="phenology" id="SECID0EXMAG"><title>Phenology.</title><p>Flowering December, fruiting August–September (Table <xref ref-type="table" rid="T2">2</xref>).</p></tp:treatment-sec><tp:treatment-sec sec-type="Paratypes" id="SECID0EBNAG"><title>Paratypes.</title><p>China. • Yunnan: Malipo County, in evergreen montane forest, 858 m, August 2023, <italic>Yang S.X. &amp; Xiao B. 7122</italic> (KUN); same place, 21 November 2023, <italic>Yang S.X. et al. 7312</italic>–<italic>7315</italic> (KUN, equal to <italic>Zhao D.W. et al. 536[1</italic>]–[<italic>4</italic>] at CSFI, respectively), <italic>Zhao D.W. et al. 536(5)</italic> (CSFI); same place, 25 December 2023, <italic>Yang S.X. &amp; Yin L. 7358</italic> (KUN), <italic>7359</italic> (KUN).</p></tp:treatment-sec><tp:treatment-sec sec-type="distribution" id="SECID0EXNAG"><title>Distribution and habitat.</title><p><italic><tp:taxon-name><tp:taxon-name-part taxon-name-part-type="genus" reg="Camellia">Camellia</tp:taxon-name-part><tp:taxon-name-part taxon-name-part-type="species" reg="yangii">yangii</tp:taxon-name-part></tp:taxon-name></italic> is endemic to the tropical evergreen montane forest in Malipo County.</p></tp:treatment-sec><tp:treatment-sec sec-type="etymology" id="SECID0EIOAG"><title>Etymology.</title><p><italic><tp:taxon-name><tp:taxon-name-part taxon-name-part-type="genus" reg="Camellia">Camellia</tp:taxon-name-part><tp:taxon-name-part taxon-name-part-type="species" reg="yangii">yangii</tp:taxon-name-part></tp:taxon-name></italic> is named after the leading collector of its type, Dr. Shixiong Yang, an expert of the family <tp:taxon-name><tp:taxon-name-part taxon-name-part-type="family">Theaceae</tp:taxon-name-part></tp:taxon-name> at Kunming Institute of Botany, Chinese Academy of Sciences. The Chinese name of <italic><tp:taxon-name><tp:taxon-name-part taxon-name-part-type="genus" reg="Camellia">C.</tp:taxon-name-part><tp:taxon-name-part taxon-name-part-type="species" reg="yangii">yangii</tp:taxon-name-part></tp:taxon-name></italic> is proposed as ”三萼茶” because it bears three sepals in the flower.</p></tp:treatment-sec><tp:treatment-sec><!--Section generated to contain objects referenced in tp:taxon-treatment.--><table-wrap id="T1" position="float" orientation="portrait"><label>Table 1.</label><caption><p>Comparison of <italic><tp:taxon-name><tp:taxon-name-part taxon-name-part-type="genus" reg="Camellia">Camellia</tp:taxon-name-part><tp:taxon-name-part taxon-name-part-type="species" reg="yangii">yangii</tp:taxon-name-part></tp:taxon-name></italic> and its similar species.</p></caption><table id="TID0EUDAG" rules="all"><tbody><tr><th rowspan="1" colspan="1">Character</th><th rowspan="1" colspan="1">
                <italic>
                  <tp:taxon-name><tp:taxon-name-part taxon-name-part-type="genus" reg="Camellia">C.</tp:taxon-name-part><tp:taxon-name-part taxon-name-part-type="species" reg="fangchengensis">fangchengensis</tp:taxon-name-part></tp:taxon-name>
                </italic>
              </th><th rowspan="1" colspan="1">
                <italic>
                  <tp:taxon-name><tp:taxon-name-part taxon-name-part-type="genus" reg="Camellia">C.</tp:taxon-name-part><tp:taxon-name-part taxon-name-part-type="species" reg="longissima">longissima</tp:taxon-name-part></tp:taxon-name>
                </italic>
              </th><th rowspan="1" colspan="1">
                <italic>
                  <tp:taxon-name><tp:taxon-name-part taxon-name-part-type="genus" reg="Camellia">C.</tp:taxon-name-part><tp:taxon-name-part taxon-name-part-type="species" reg="ptilophylla">ptilophylla</tp:taxon-name-part></tp:taxon-name>
                </italic>
              </th><th rowspan="1" colspan="1">
                <italic>
                  <tp:taxon-name><tp:taxon-name-part taxon-name-part-type="genus" reg="Camellia">C.</tp:taxon-name-part><tp:taxon-name-part taxon-name-part-type="species" reg="taliensis">taliensis</tp:taxon-name-part></tp:taxon-name>
                </italic>
              </th><th rowspan="1" colspan="1">
                <italic>
                  <tp:taxon-name><tp:taxon-name-part taxon-name-part-type="genus" reg="Camellia">C.</tp:taxon-name-part><tp:taxon-name-part taxon-name-part-type="species" reg="yangii">yangii</tp:taxon-name-part></tp:taxon-name>
                </italic>
              </th></tr><tr><td rowspan="1" colspan="1">Indumentum of new branchlet</td><td rowspan="1" colspan="1">densely pubescent</td><td rowspan="1" colspan="1">glabrous</td><td rowspan="1" colspan="1">densely pubescent</td><td rowspan="1" colspan="1">glabrous</td><td rowspan="1" colspan="1">densely pubescent</td></tr><tr><td rowspan="1" colspan="1">Size of leaf blade</td><td rowspan="1" colspan="1">13–29 × 5.5–12.5 cm</td><td rowspan="1" colspan="1">7–20 × 3–9 cm</td><td rowspan="1" colspan="1">6.5–25 × 3–7.5 cm</td><td rowspan="1" colspan="1">7.5–15.5 × 3–6.5 cm</td><td rowspan="1" colspan="1">9–21 × 3.5–8.5 cm</td></tr><tr><td rowspan="1" colspan="1">Diameter of flower</td><td rowspan="1" colspan="1">2–3.5 cm</td><td rowspan="1" colspan="1">3–4.5 cm</td><td rowspan="1" colspan="1">2.5–3 cm</td><td rowspan="1" colspan="1">3–5 cm</td><td rowspan="1" colspan="1">4–5.5 cm</td></tr><tr><td rowspan="1" colspan="1">Length of pedicel</td><td rowspan="1" colspan="1">5–10 mm</td><td rowspan="1" colspan="1">17–40 mm</td><td rowspan="1" colspan="1">ca. 10 mm</td><td rowspan="1" colspan="1">8–15 mm</td><td rowspan="1" colspan="1">5–15 mm</td></tr><tr><td rowspan="1" colspan="1">Number of sepals</td><td rowspan="1" colspan="1">5</td><td rowspan="1" colspan="1">5</td><td rowspan="1" colspan="1">5</td><td rowspan="1" colspan="1">5</td><td rowspan="1" colspan="1">3</td></tr><tr><td rowspan="1" colspan="1">Size of sepals</td><td rowspan="1" colspan="1">2.5–3.5 × 4–5 mm</td><td rowspan="1" colspan="1">2.5–5 × 3–6 mm</td><td rowspan="1" colspan="1">3–7 × 3.5–7 mm</td><td rowspan="1" colspan="1">4–6.5 × 5.5–9 mm</td><td rowspan="1" colspan="1">8–9 × 10–13 mm</td></tr><tr><td rowspan="1" colspan="1">Indumentum of sepals</td><td rowspan="1" colspan="1">abaxially pubescent, adaxially glabrous</td><td rowspan="1" colspan="1">abaxially glabrous, adaxially sericeous</td><td rowspan="1" colspan="1">abaxially pubescent, adaxially glabrous</td><td rowspan="1" colspan="1">abaxially glabrous, adaxially sericeous</td><td rowspan="1" colspan="1">abaxially pubescent, adaxially sericeous</td></tr><tr><td rowspan="1" colspan="1">Indumentum of ovary</td><td rowspan="1" colspan="1">densely pubescent</td><td rowspan="1" colspan="1">glabrous</td><td rowspan="1" colspan="1">densely pubescent</td><td rowspan="1" colspan="1">pubescent</td><td rowspan="1" colspan="1">densely pubescent</td></tr></tbody></table></table-wrap><fig id="F1" position="float" orientation="portrait"><object-id xmlns:xlink="http://www.w3.org/1999/xlink" content-type="doi" xlink:type="simple">10.3897/phytokeys.257.152000.figure1</object-id><object-id xmlns:xlink="http://www.w3.org/1999/xlink" content-type="arpha" xlink:type="simple">2C92E30D-6363-58DB-BB73-7F206222A072</object-id><label>Figure 1.</label><caption><p><italic><tp:taxon-name><tp:taxon-name-part taxon-name-part-type="genus" reg="Camellia">Camellia</tp:taxon-name-part><tp:taxon-name-part taxon-name-part-type="species" reg="yangii">yangii</tp:taxon-name-part></tp:taxon-name></italic> D.Wei Zhao, sp. nov. <bold>A.</bold> Habit; <bold>B, C.</bold> Branchlets; <bold>D.</bold> Abaxial surface of leaf; <bold>E.</bold> Flower buds; <bold>F.</bold> Flower; <bold>G.</bold> A dissected flower without bracteoles, 1-sepals, 2-petals, 3-androecium, 4-pedicel, receptacle and gynoecium; <bold>H.</bold> Bracteoles; <bold>I.</bold> Pedicel, receptacle and gynoecium of a flower; <bold>J, K.</bold> Capsule. Scale bars: 5 cm (<bold>C</bold>); 1 cm (<bold>E</bold>, <bold>I</bold>, <bold>J</bold>, <bold>K</bold>); 2 cm (<bold>F</bold>); 2 mm (<bold>H</bold>). Photos: Zhao D.W. (<bold>A</bold>); Yang S.X. (<bold>B–K</bold>).</p></caption><graphic xmlns:xlink="http://www.w3.org/1999/xlink" xlink:href="phytokeys-257-247_article-152000__-g001.jpg" position="float" orientation="portrait" xlink:type="simple" id="oo_1352620.jpg"><uri content-type="original_file" xlink:type="simple">https://binary.pensoft.net/fig/1352620</uri></graphic></fig><fig id="F2" position="float" orientation="portrait"><object-id xmlns:xlink="http://www.w3.org/1999/xlink" content-type="doi" xlink:type="simple">10.3897/phytokeys.257.152000.figure2</object-id><object-id xmlns:xlink="http://www.w3.org/1999/xlink" content-type="arpha" xlink:type="simple">5EC620E4-83AF-53D8-A4E3-9D09003C0B40</object-id><label>Figure 2.</label><caption><p>Illustration of <italic><tp:taxon-name><tp:taxon-name-part taxon-name-part-type="genus" reg="Camellia">Camellia</tp:taxon-name-part><tp:taxon-name-part taxon-name-part-type="species" reg="yangii">yangii</tp:taxon-name-part></tp:taxon-name></italic>. <bold>A.</bold> Branchlet with flowers; <bold>B.</bold> A node of branchlet, showing the indumenta of the branchlet, leaf, and bud; <bold>C.</bold> A part of androecium and a petal; <bold>D.</bold> Pedicel, receptacle and gynoecium of a flower; <bold>E.</bold> Capsule; <bold>F.</bold> Seed. Drawn by Chen M.Q.</p></caption><graphic xmlns:xlink="http://www.w3.org/1999/xlink" xlink:href="phytokeys-257-247_article-152000__-g002.jpg" position="float" orientation="portrait" xlink:type="simple" id="oo_1352621.jpg"><uri content-type="original_file" xlink:type="simple">https://binary.pensoft.net/fig/1352621</uri></graphic></fig><table-wrap id="T2" position="float" orientation="portrait"><label>Table 2.</label><caption><p>Observed flowering and fruiting phases of <italic><tp:taxon-name><tp:taxon-name-part taxon-name-part-type="genus" reg="Camellia">Camellia</tp:taxon-name-part><tp:taxon-name-part taxon-name-part-type="species" reg="yangii">yangii</tp:taxon-name-part></tp:taxon-name></italic> and other taxa of <tp:taxon-name><tp:taxon-name-part taxon-name-part-type="genus" reg="Camellia">C.</tp:taxon-name-part><tp:taxon-name-part taxon-name-part-type="infraspecific-rank">sect.</tp:taxon-name-part><tp:taxon-name-part taxon-name-part-type="section" reg="Thea">Thea</tp:taxon-name-part></tp:taxon-name> occurred or were planted nearby in Yunnan, China in 2023.</p></caption><table id="TID0ERPAG" rules="all"><tbody><tr><th rowspan="1" colspan="1">Taxon</th><th rowspan="1" colspan="1">Locality</th><th rowspan="1" colspan="1">Status</th><th rowspan="1" colspan="1">Phenology</th><th rowspan="1" colspan="1">Vouchers</th></tr><tr><td rowspan="1" colspan="1">
                <italic>
                  <tp:taxon-name><tp:taxon-name-part taxon-name-part-type="genus" reg="Camellia">C.</tp:taxon-name-part><tp:taxon-name-part taxon-name-part-type="species" reg="crispula">crispula</tp:taxon-name-part></tp:taxon-name>
                </italic>
              </td><td rowspan="1" colspan="1">Qiubei</td><td rowspan="1" colspan="1">Wild</td><td rowspan="1" colspan="1">14 November: flowering</td><td rowspan="1" colspan="1"><italic>Zhao et al. 516</italic> (CSFI)</td></tr><tr><td rowspan="1" colspan="1">
                <tp:taxon-name><tp:taxon-name-part taxon-name-part-type="genus" reg="Camellia">C.</tp:taxon-name-part><tp:taxon-name-part taxon-name-part-type="species" reg="crispula">crispula</tp:taxon-name-part><tp:taxon-name-part taxon-name-part-type="infraspecific-rank">var.</tp:taxon-name-part><tp:taxon-name-part taxon-name-part-type="variety" reg="multiplex">multiplex</tp:taxon-name-part></tp:taxon-name>
              </td><td rowspan="1" colspan="1">Wenshan</td><td rowspan="1" colspan="1">Wild</td><td rowspan="1" colspan="1">22 November: fruiting</td><td rowspan="1" colspan="1"><italic>Zhao et al. 539–542</italic> (CSFI)</td></tr><tr><td rowspan="1" colspan="1">
                <italic>
                  <tp:taxon-name><tp:taxon-name-part taxon-name-part-type="genus" reg="Camellia">C.</tp:taxon-name-part><tp:taxon-name-part taxon-name-part-type="species" reg="gymnogyna">gymnogyna</tp:taxon-name-part></tp:taxon-name>
                </italic>
              </td><td rowspan="1" colspan="1">Pingbian</td><td rowspan="1" colspan="1">Wild</td><td rowspan="1" colspan="1">24 November: fruiting</td><td rowspan="1" colspan="1"><italic>Zhao et al. 550</italic> (CSFI)</td></tr><tr><td rowspan="1" colspan="1">
                <italic>
                  <tp:taxon-name><tp:taxon-name-part taxon-name-part-type="genus" reg="Camellia">C.</tp:taxon-name-part><tp:taxon-name-part taxon-name-part-type="species" reg="kwangsiensis">kwangsiensis</tp:taxon-name-part></tp:taxon-name>
                </italic>
              </td><td rowspan="1" colspan="1">Guangnan</td><td rowspan="1" colspan="1">Wild</td><td rowspan="1" colspan="1">7 November: flowering</td><td rowspan="1" colspan="1"><italic>Zhao et al. 492(3)</italic>, <italic>(4)</italic>, <italic>(9)</italic>, <italic>(10)</italic> (CSFI)</td></tr><tr><td rowspan="1" colspan="1">
                <tp:taxon-name><tp:taxon-name-part taxon-name-part-type="genus" reg="Camellia">C.</tp:taxon-name-part><tp:taxon-name-part taxon-name-part-type="species" reg="kwangsiensis">kwangsiensis</tp:taxon-name-part><tp:taxon-name-part taxon-name-part-type="infraspecific-rank">var.</tp:taxon-name-part><tp:taxon-name-part taxon-name-part-type="variety" reg="kwangnanica">kwangnanica</tp:taxon-name-part></tp:taxon-name>
              </td><td rowspan="1" colspan="1">Guangnan</td><td rowspan="1" colspan="1">Wild</td><td rowspan="1" colspan="1">7 November: flowering</td><td rowspan="1" colspan="1"><italic>Zhao et al. 492(1)</italic>, <italic>(5)</italic>, <italic>(6)</italic>, <italic>(7)</italic>, <italic>(8)</italic> (CSFI)</td></tr><tr><td rowspan="1" colspan="1">
                <tp:taxon-name><tp:taxon-name-part taxon-name-part-type="genus" reg="Camellia">C.</tp:taxon-name-part><tp:taxon-name-part taxon-name-part-type="species" reg="sinensis">sinensis</tp:taxon-name-part><tp:taxon-name-part taxon-name-part-type="infraspecific-rank">var.</tp:taxon-name-part><tp:taxon-name-part taxon-name-part-type="variety" reg="assamica">assamica</tp:taxon-name-part></tp:taxon-name>
              </td><td rowspan="1" colspan="1">Malipo</td><td rowspan="1" colspan="1">Planted</td><td rowspan="1" colspan="1">21 November: flowering</td><td rowspan="1" colspan="1"><italic>Zhao et al. 534</italic> (CSFI)</td></tr><tr><td rowspan="1" colspan="1">
                <tp:taxon-name><tp:taxon-name-part taxon-name-part-type="genus" reg="Camellia">C.</tp:taxon-name-part><tp:taxon-name-part taxon-name-part-type="species" reg="sinensis">sinensis</tp:taxon-name-part><tp:taxon-name-part taxon-name-part-type="infraspecific-rank">var.</tp:taxon-name-part><tp:taxon-name-part taxon-name-part-type="variety" reg="pubilimba">pubilimba</tp:taxon-name-part></tp:taxon-name>
              </td><td rowspan="1" colspan="1">Guangnan</td><td rowspan="1" colspan="1">Planted</td><td rowspan="1" colspan="1">7 November: flowering</td><td rowspan="1" colspan="1"><italic>Zhao et al. 491</italic> (CSFI)</td></tr><tr><td rowspan="1" colspan="1">
                <italic>
                  <tp:taxon-name><tp:taxon-name-part taxon-name-part-type="genus" reg="Camellia">C.</tp:taxon-name-part><tp:taxon-name-part taxon-name-part-type="species" reg="tachangensis">tachangensis</tp:taxon-name-part></tp:taxon-name>
                </italic>
              </td><td rowspan="1" colspan="1">Shizong</td><td rowspan="1" colspan="1">Wild</td><td rowspan="1" colspan="1">12 November: flowering</td><td rowspan="1" colspan="1"><italic>Zhao et al. 508, 509</italic> (CSFI)</td></tr><tr><td rowspan="1" colspan="1">
                <italic>
                  <tp:taxon-name><tp:taxon-name-part taxon-name-part-type="genus" reg="Camellia">C.</tp:taxon-name-part><tp:taxon-name-part taxon-name-part-type="species" reg="yangii">yangii</tp:taxon-name-part></tp:taxon-name>
                </italic>
              </td><td rowspan="1" colspan="1">Malipo</td><td rowspan="1" colspan="1">Wild</td><td rowspan="1" colspan="1">25 December: flowering</td><td rowspan="1" colspan="1"><italic>Yang S.X. &amp; Yin L. 7357–7359</italic> (KUN)</td></tr></tbody></table></table-wrap></tp:treatment-sec></tp:taxon-treatment>
