# Supplementary material for: ﻿Camelliayangii (Theaceae), a new species of tea plants (Camellia section Thea)
Source: PhytoKeys. 2025 Jun 13;257:247–56. doi: 10.3897/phytokeys.257.152000 (PMC12239013; doi:10.3897/phytokeys.257.152000)
Supplement: Supplementary material 1 — Samples used in the research [file phytokeys-257-247_article-152000__-s001.xlsx]

## Sheet: Sheet1
Taxa	Lab ID	Voucher specimen	Herbarium	Locality	Notes	RPB2 intron 11–15, GenBank accession number	RPB2 intron 23, GenBank accession number	waxy, GenBank accession number	DNA data source
Polyspora axillaris	2	Zhao et al. 2	TCD	Thailand, Loei, Phurea, Phuluang Wildlife Sanctuary	Wild	MZ457153	MZ488681	MZ488783	Zhao et al., 2023. J Syst Evol, 61: 356–368.
Pyrenaria garrettiana	76	Zhao et al. 76	BKF, KUN, TCD	Thailand, Chiang Mai, Mae Chaem, Doi Inthanon National Park	Wild	MZ457204	MZ488733	MZ488834	Zhao et al., 2023. J Syst Evol, 61: 356–368.
Camellia connata	94	Zhao et al. 94	BKF, KUN, TCD	Thailand, Chiang Mai, Mae Chaem, Doi Inthanon National Park	Wild	MZ457205	MZ488734	MZ488835	Zhao et al., 2023. J Syst Evol, 61: 356–368.
Camellia furfuracea	104	Zhao et al. 104	TCD	Vietnam, Vinh Phuc, Tam Dao	Wild	MZ457117	MZ488644	MZ488746	Zhao et al., 2023. J Syst Evol, 61: 356–368.
Camellia petelotii	108	Zhao et al. 108	TCD	Vietnam, Vinh Phuc, Tam Dao	Planted	MZ457121	MZ488648	MZ488750	Zhao et al., 2023. J Syst Evol, 61: 356–368.
Camellia sonthaiensis	119	DL 13.04.01	DLU	Vietnam, Lam Dong, Bao Loc	Planted	MZ457131	MZ488658	MZ488760	Zhao et al., 2023. J Syst Evol, 61: 356–368.
Camellia dilinhensis	120	DL 12.10.01	DLU	Vietnam, Lam Dong, Bao Loc	Planted	MZ457132	MZ488659	MZ488761	Zhao et al., 2023. J Syst Evol, 61: 356–368.
Camellia piquetiana	123	Zhao et al. 123	TCD	Vietnam, Lam Dong, Bao Loc	Planted	MZ457135	MZ488662	MZ488764	Zhao et al., 2023. J Syst Evol, 61: 356–368.
Camellia vidalii	124	Zhao & Luong 124	TCD	Vietnam, Lam Dong, Bao Loc, Dambri Waterfall	Wild	MZ457136	MZ488663	MZ488765	Zhao et al., 2023. J Syst Evol, 61: 356–368.
Camellia kissi	137	Zhao et al. 137	BKF, KKU, KUN, TCD	Thailand, Khon Kaen, Phu Wiang, Tap Phaya Suea Waterfall	Wild	MZ457137	MZ488664	MZ488766	Zhao et al., 2023. J Syst Evol, 61: 356–368.
Camellia longissima	140	Zhao et al. 153	TCD	China, Guangxi, Nanning, Guangxi Oil Camellia Germplasm Banks	Planted	MZ457139	MZ488666	MZ488768	Zhao et al., 2023. J Syst Evol, 61: 356–368.
Camellia flava	179	Zhao 179	TCD	China, Guangxi, Nanning, Guangxi Forestry Research Institute	Planted	MZ457147	MZ488675	MZ488777	Zhao et al., 2023. J Syst Evol, 61: 356–368.
Camellia sinensis var. pubilimba	191	Zhao 191	TCD	China, Guangxi, Nanning, Guangxi Forestry Research Institute	Planted	MZ457151	MZ488679	MZ488781	Zhao et al., 2023. J Syst Evol, 61: 356–368.
Camellia hirsuta	218	Zhao & Jiang 218	TCD	China, Guangxi, Nanning, Golden Camellia Park	Planted	MZ457162	MZ488690	MZ488792	Zhao et al., 2023. J Syst Evol, 61: 356–368.
Camellia trichocarpa	224	Zhao & Jiang 224	TCD	China, Guangxi, Nanning, Golden Camellia Park	Planted	MZ457164	MZ488692	MZ488794	Zhao et al., 2023. J Syst Evol, 61: 356–368.
Camellia japonica	240	Zhao & Yu 240	TCD	China, Zhejiang, Jinhua, Zhuma	Planted	MZ457167	MZ488695	MZ488797	Zhao et al., 2023. J Syst Evol, 61: 356–368.
Camellia granthamiana	244	Zhao 244	TCD	China, Zhejiang, Jinhua, International Camellia Species Garden	Planted	MZ457169	MZ488697	MZ488799	Zhao et al., 2023. J Syst Evol, 61: 356–368.
Camellia gymnogyna	284	Zhao 284	TCD	China, Zhejiang, Jinhua, International Camellia Species Garden	Planted	MZ457190	MZ488718	MZ488820	Zhao et al., 2023. J Syst Evol, 61: 356–368.
Camellia cuspidata	304	Zhao 304	TCD	China, Zhejiang, Jinhua, International Camellia Species Garden	Planted	MZ457201	MZ488730	MZ488831	Zhao et al., 2023. J Syst Evol, 61: 356–368.
Camellia sinensis	305	Zhao & Chen 305	TCD	China, Zhejiang, Hangzhou, Tea Research Institute	Planted	MZ457202	MZ488731	MZ488832	Zhao et al., 2023. J Syst Evol, 61: 356–368.
Camellia yungkiangensis	481	Zhao et al. 481 = Yang et al. 7003	CSFI, KUN	China, Guizhou, Rongjiang, Jihua	Wild	OR220210	OR220217	OR220221	This study.
Camellia multiplex	539	Zhao et al. 539 = Yang et al. 7317	CSFI, KUN	China, Yunnan, Wenshan, Baxin	Wild	PQ181859	PQ181867	PQ181875	This study.
Camellia leptophylla	5076	Yang 5076	KUN	China, Guangxi, Longzhou, Daqingshan	Wild	PQ181856	PQ181864	PQ181872	This study.
Camellia amplexicaulis	100(1)	Zhao et al. 100(1)	TCD	Vietnam, Vinh Phuc, Tam Dao	Planted.	MZ457114	MZ488641	MZ488743	Zhao et al., 2023. J Syst Evol, 61: 356–368.
Camellia assamica	105(1)	Zhao et al. 105(1)	TCD	Vietnam, Vinh Phuc, Tam Dao	Wild	MZ457118	MZ488645	MZ488747	Zhao et al., 2023. J Syst Evol, 61: 356–368.
Camellia caudata	106(2)	Zhao et al. 106(2)	TCD	Vietnam, Vinh Phuc, Tam Dao	Wild	MZ457119	MZ488646	MZ488748	Zhao et al., 2023. J Syst Evol, 61: 356–368.
Camellia pubicosta	107(3)	Zhao et al. 107(3)	TCD	Vietnam, Vinh Phuc, Tam Dao	Wild	MZ457120	MZ488647	MZ488749	Zhao et al., 2023. J Syst Evol, 61: 356–368.
Camellia rubriflora	113(1)	Zhao et al. 113(1)	TCD	Vietnam, Vinh Phuc, Tam Dao	Planted	MZ457126	MZ488653	MZ488755	Zhao et al., 2023. J Syst Evol, 61: 356–368.
Camellia dormoyana	121(1)	Zhao et al. 121(1)	TCD	Vietnam, Lam Dong, Bao Loc	Planted	MZ457133	MZ488660	MZ488762	Zhao et al., 2023. J Syst Evol, 61: 356–368.
Camellia krempfii	122(1)	Zhao et al. 122(1)	TCD	Vietnam, Lam Dong, Bao Loc	Planted	MZ457134	MZ488661	MZ488763	Zhao et al., 2023. J Syst Evol, 61: 356–368.
Camellia azalea	154(1)	Zhao et al. 154(1)	TCD	China, Guangxi, Nanning, Guangxi Oil Camellia Germplasm Banks	Planted	MZ457142	MZ488670	MZ488772	Zhao et al., 2023. J Syst Evol, 61: 356–368.
Camellia oleifera	169(2)	Zhao et al. 169(2)	TCD	China, Guangxi, Nanning, Guangxi Oil Camellia Germplasm Banks	Planted	MZ457144	MZ488672	MZ488774	Zhao et al., 2023. J Syst Evol, 61: 356–368.
Camellia amplexifolia	172(1)	Zhao 172(1)	TCD	China, Guangxi, Nanning, Guangxi Forestry Research Institute	Planted.	MZ457145	MZ488673	MZ488775	Zhao et al., 2023. J Syst Evol, 61: 356–368.
Camellia pilosperma	173(1)	Zhao 173(1)	TCD	China, Guangxi, Nanning, Guangxi Forestry Research Institute	Planted	MZ457146	MZ488674	MZ488776	Zhao et al., 2023. J Syst Evol, 61: 356–368.
Camellia pubipetala	206(1)	Zhao & Jiang 206(1)	TCD	China, Guangxi, Nanning, Golden Camellia Park	Planted	MZ457156	MZ488684	MZ488786	Zhao et al., 2023. J Syst Evol, 61: 356–368.
Camellia fangchengensis	235(1)	Zhao 235(1)	TCD	China, Guangxi, Nanning, Guangxi Forestry Research Institute	Planted	MZ457166	MZ488694	MZ488796	Zhao et al., 2023. J Syst Evol, 61: 356–368.
Camellia hongkongensis	242(1)	Zhao & Yu 242(1)	TCD	China, Zhejiang, Jinhua, Zhuma	Planted	MZ457168	MZ488696	MZ488798	Zhao et al., 2023. J Syst Evol, 61: 356–368.
Camellia saluenensis	247(1)	Zhao 247(1)	TCD	China, Zhejiang, Jinhua, International Camellia Species Garden	Planted	MZ457170	MZ488698	MZ488800	Zhao et al., 2023. J Syst Evol, 61: 356–368.
Camellia pubescens	248(1)	Zhao 248(1)	TCD	China, Zhejiang, Jinhua, International Camellia Species Garden	Planted	MZ457171	MZ488699	MZ488801	Zhao et al., 2023. J Syst Evol, 61: 356–368.
Camellia rhytidocarpa	249(1)	Zhao 249(1)	TCD	China, Zhejiang, Jinhua, International Camellia Species Garden	Planted	MZ457172	MZ488700	MZ488802	Zhao et al., 2023. J Syst Evol, 61: 356–368.
Camellia longipedicellata	251(1)	Zhao 251(1)	TCD	China, Zhejiang, Jinhua, International Camellia Species Garden	Planted	MZ457174	MZ488702	MZ488804	Zhao et al., 2023. J Syst Evol, 61: 356–368.
Camellia grijsii	280(2)	Zhao 280(2)	TCD	China, Zhejiang, Jinhua, International Camellia Species Garden	Planted	MZ457188	MZ488716	MZ488818	Zhao et al., 2023. J Syst Evol, 61: 356–368.
Camellia tachangensis	282(1)	Zhao 282(1)	TCD	China, Zhejiang, Jinhua, International Camellia Species Garden	Planted	MZ457189	MZ488717	MZ488819	Zhao et al., 2023. J Syst Evol, 61: 356–368.
Camellia sinensis	487(1)	Zhao 487(1)	CSFI	China, Hunnan, Zhangjiajie, Huangshizhai	Wild	PQ181855	PQ181863	PQ181871	This study.
Camellia yangii	536(1)	Zhao et al. 536(1) = Yang et al. 7312	CSFI, KUN	China, Yunnan, Malipo	Wild	PQ181857	PQ181865	PQ181873	This study.
Camellia yangii	536(3)	Zhao et al. 536(3) = Yang et al. 7314	CSFI, KUN	China, Yunnan, Malipo	Wild	PQ181858	PQ181866	PQ181874	This study.
Camellia glaberrima	550(1)	Zhao et al. 550(1) = Yang et al. 7324	CSFI, KUN	China, Yunnan, Pingbian, Daweishan	Wild	PQ181860	PQ181868	Absent	This study.
Camellia crispula	551(1)	Zhao et al. 551(1) = Yang et al. 7334	CSFI, KUN	China, Yunnan, Pingbian, Daweishan	Wild	PQ181861	PQ181869	PQ181876	This study.
Camellia assamica	558(1)	Zhao 558(1)	CSFI	China, Yunnan, Hekou, Basa	Planted	PQ181862	PQ181870	PQ181877	This study.
Camellia lanceolata	G104	Yoshikawa s.n.	TCD	Japan, Osaka, Toyonaka	Planted	MZ457207	MZ488736	MZ488837	Zhao et al., 2023. J Syst Evol, 61: 356–368.
Camellia gaudichaudii	G21	Chinh 37	DLU	Vietnam, Da Nang, Son Tra	Wild	MZ457209	MZ488738	MZ488839	Zhao et al., 2023. J Syst Evol, 61: 356–368.
Camellia taliensis	G56	Murata 22425	MBK, TCD	Myanmar, Chin, Mt. Victoria	Wild	MZ457210	MZ488739	MZ488840	Zhao et al., 2023. J Syst Evol, 61: 356–368.
Camellia corallina	G60	Yahara V2613	FU	Vietnam, Thua Thien Hue, Bach Ma	Wild	MZ457211	MZ488740	MZ488841	Zhao et al., 2023. J Syst Evol, 61: 356–368.
Camellia gracilipes	G69	Tagane V3721	FU	Vietnam, Ha Tinh, Vu Quang	Wild	MZ457212	MZ488741	MZ488842	Zhao et al., 2023. J Syst Evol, 61: 356–368.
